# Supplementary material for: Oxybaphus himalaicus Mitigates Lipopolysaccharide-Induced Acute Kidney Injury by Inhibiting TLR4/MD2 Complex Formation
Source: Antioxidants (Basel). 2022 Nov 22;11(12):2307. doi: 10.3390/antiox11122307 (PMC9774781; doi:10.3390/antiox11122307)
Supplement: Supplementary file 1 [file antioxidants-11-02307-s001.zip]

Archive with 1 entries (1 files):
- antioxidants-1993893-supplementary.pdf
